# Supplementary material for: Enhancing Insight into Photochemical Weathering of Flax and Miscanthus: Exploring Diverse Chemical Compositions and Composite Materials
Source: Molecules. 2024 Aug 21;29(16):3945. doi: 10.3390/molecules29163945 (PMC11357340; doi:10.3390/molecules29163945)
Supplement: Supplementary file 1 [file molecules-29-03945-s001.zip]

Archive with 1 entries (1 files):
- molecules-3126747-supplementary.pdf
